# Supplementary material for: Aggressive encounters lead to negative affective state in fish
Source: PLoS One. 2020 Apr 14;15(4):e0231330. doi: 10.1371/journal.pone.0231330 (PMC7156048; doi:10.1371/journal.pone.0231330)
Supplement: S1 File — (CSV) [file pone.0231330.s001.csv]

				Discrimination testing
Training Fish 1	Latency to Enter	Training fish 2	Latency to Enter	Training Fish 3	Latency to Enter	Training Fish 4	Latency to Enter	Training Fish 5	Latency to Enter	Training Fish 6	Latency to Enter
P	11	P	4	P	54	P	4	p	12	p	8
N	41	N	60	N	60	N	59	n	60	n	41
P	16	P	5	P	33	P	7	p	15	p	25
N	60	N	60	N	29	N	60	n	60	n	60
N	60	N	60	N	60	N	60	n	60	n	60
N	60	N	60	N	60	N	60	n	37	n	60
P	60	P	3	P	27	P	23	p	45	p	22
P	16	P	12	P	29	P	60	p	60	p	60
P	23	P	12	P	60	P	3	n	42	n	51
N	60	P	15	P	35	P	60	p	12	p	12
P	6	N	52	P	35	P	3	n	25	n	60
N	44	N	60	N	39	N	60	p	23	p	19
P	4	P	10	P	27	P	12	n	60	n	60
N	60	N	60	N	52	N	60	n	60	n	35
N	60	N	60	N	60	N	28	p	12	p	7
P	4	P	6	N	8	N	60	p	60	p	15
P	30	P	12	P	60	P	55	p	21	p	32
P	2	P	60	P	35	P	60	n	60	n	60
N	60	P	7	N	60	N	60	p	12	p	60
N	60	N	60	N	60	N	60	n	13	n	60
P	42	N	60	P	60	P	8	p	18	p	45
N	60	N	60	P	60	P	4	p	15	p	60
P	21	P	60	N	60	N	60	n	60	n	60
N	60	N	60	N	60	N	60	n	60	n	60
P	60/5	P	6	P	40	P	60	p	15	p	21
N	60	N	60	N	60	P	2	n	60	n	60
N	35	N	60	N	60	N	60	p	22	p	30
N	60	N	60	N	60	N	60	n	51	n	35
P	12	P	5	P	2	N	60	p	12	p	12
P	3	P	4	P	11	P	3	n	60	n	60
				Behavioural traits, shelter use and parasite
				Fish	Treatment	Shelter use (%)	Emergence (s)	Exploration (s)	Near Zone (s)	Gill cysts
				1	Trained	0.00	31	25	511	100+
				2	Trained	13.89	6	160	395	0
				3	Trained	8.33	1	80	0	0
				4	Trained	8.57	82	196	550	0
				5	Trained	51.43	19	80	587	0
				6	Trained	2.86	45	642	0	0
				7	Untrained	0.00	169	83	156	0
				8	Untrained	2.78	900	900	351	0
				9	Untrained	0.00	559	900	0	0
				10	Untrained	30.56	900	316	514	0
				11	Untrained	2.78	23	87	0	0
				12	Untrained	40.00	9	151	137	10
				13	Untrained	11.43	900	523	233	10
				14	Untrained	8.57	99	183	102	3
				15	Untrained	25.71	27	56	578	52
				16	Untrained	17.14	297	56	0	100+
				17	Untrained	5.71	125	158	462	0
				18	Untrained	5.71				0
				Probe tests
				Fish	Treatment (p=Intruder; e=isolation)	Chamber	Enter=1; not enter=0
				1	p	N	1
				1	p	N	1
				1	p	N	0
				1	p	N	0
				1	p	N	1
				1	p	N	0
				1	p	P	1
				1	p	P	1
				1	p	P	1
				1	p	P	1
				1	p	P	1
				1	p	P	1
				2	e	N	0
				2	e	N	0
				2	e	N	0
				2	e	N	0
				2	e	N	0
				2	e	N	0
				2	e	P	1
				2	e	P	0
				2	e	P	1
				2	e	P	1
				2	e	P	1
				2	e	P	1
				3	e	P	1
				3	e	P	1
				3	e	P	0
				3	e	P	0
				3	e	P	0
				3	e	P	1
				3	e	N	0
				3	e	N	0
				3	e	N	1
				3	e	N	0
				3	e	N	0
				3	e	N	0
				4	e	P	1
				4	e	P	0
				4	e	P	0
				4	e	P	1
				4	e	P	0
				4	e	P	1
				4	e	N	0
				4	e	N	0
				4	e	N	1
				4	e	N	0
				4	e	N	0
				4	e	N	0
				5	p	P	1
				5	p	P	1
				5	p	P	1
				5	p	P	1
				5	p	P	1
				5	p	P	1
				5	p	N	1
				5	p	N	0
				5	p	N	0
				5	p	N	0
				5	p	N	0
				5	p	N	0
				6	p	P	1
				6	p	P	1
				6	p	P	1
				6	p	P	1
				6	p	P	1
				6	p	P	1
				6	p	N	1
				6	p	N	0
				6	p	N	0
				6	p	N	1
				6	p	N	0
				6	p	N	0
				1	p	I	1
				1	p	I	1
				1	p	I	1
				1	p	I	0
				1	p	I	0
				1	p	I	0
				1	p	IN	1
				1	p	IN	1
				1	p	IN	1
				1	p	IN	0
				1	p	IN	0
				1	p	IN	0
				1	p	IP	1
				1	p	IP	0
				1	p	IP	1
				1	p	IP	0
				1	p	IP	0
				1	p	IP	0
				2	e	I	1
				2	e	I	1
				2	e	I	0
				2	e	I	1
				2	e	I	1
				2	e	I	1
				2	e	IN	0
				2	e	IN	1
				2	e	IN	1
				2	e	IN	0
				2	e	IN	0
				2	e	IN	1
				2	e	IP	1
				2	e	IP	1
				2	e	IP	1
				2	e	IP	1
				2	e	IP	1
				2	e	IP	1
				3	e	I	1
				3	e	I	0
				3	e	I	1
				3	e	I	1
				3	e	I	1
				3	e	I	1
				3	e	IN	0
				3	e	IN	0
				3	e	IN	0
				3	e	IN	1
				3	e	IN	1
				3	e	IN	1
				3	e	IP	1
				3	e	IP	1
				3	e	IP	1
				3	e	IP	1
				3	e	IP	1
				3	e	IP	1
				4	e	I	1
				4	e	I	1
				4	e	I	0
				4	e	I	1
				4	e	I	1
				4	e	I	1
				4	e	IN	1
				4	e	IN	1
				4	e	IN	0
				4	e	IN	0
				4	e	IN	0
				4	e	IN	0
				4	e	IP	1
				4	e	IP	1
				4	e	IP	0
				4	e	IP	1
				4	e	IP	1
				4	e	IP	1
				5	p	I	1
				5	p	I	0
				5	p	I	1
				5	p	I	0
				5	p	I	1
				5	p	I	1
				5	p	IN	0
				5	p	IN	0
				5	p	IN	0
				5	p	IN	0
				5	p	IN	0
				5	p	IN	0
				5	p	IP	1
				5	p	IP	1
				5	p	IP	0
				5	p	IP	0
				5	p	IP	0
				5	p	IP	0
				6	p	I	1
				6	p	I	1
				6	p	I	0
				6	p	I	0
				6	p	I	0
				6	p	I	1
				6	p	IN	0
				6	p	IN	1
				6	p	IN	0
				6	p	IN	1
				6	p	IN	1
				6	p	IN	0
				6	p	IP	1
				6	p	IP	1
				6	p	IP	1
				6	p	IP	0
				6	p	IP	0
				6	p	IP	0
